# Supplementary material for: Dietary Patterns and Their Association with Cardiometabolic Biomarkers and Outcomes among Hispanic Adults: A Cross-Sectional Study from the National Health and Nutrition Examination Survey (2013–2018)
Source: Nutrients. 2023 Nov 1;15(21):4641. doi: 10.3390/nu15214641 (PMC10647485; doi:10.3390/nu15214641)
Supplement: Supplementary file 1 [file nutrients-15-04641-s001.zip]

Archive with 1 entries (1 files):
- nutrients-2662297-supplementary.pdf
